# Supplementary material for: A FoxA2+ long-term stem cell population is necessary for growth plate cartilage regeneration after injury
Source: Nat Commun. 2022 May 6;13:2515. doi: 10.1038/s41467-022-30247-1 (PMC9076650; doi:10.1038/s41467-022-30247-1)
Supplement: Supplementary file 3 — Source Data [file 41467_2022_30247_MOESM3_ESM.xlsx]

## Sheet: Figure 2Ae
2xtam inj_A2CZsCXmc_P3,4_H@P18					2xtam inj_A2CZsCXmc_P3,4_H@P18					2xtam inj_A2CZsCXmc_P7,8_H@P18					2xtam inj_A2CZsCXmc_P13,14_H@P18					5xtam inj_A2CZsCXmc_P13-17_H@P18
	Animal number	RZ FoxA2+ cells	SOC FoxA2+ cells		Animal	Slide number	RZ FoxA2+ cells	SOC FoxA2+ cells		Animal	Slide number	RZ FoxA2+ cells	SOC FoxA2+ cells		Animal	Slide number	RZ FoxA2+ cells	SOC FoxA2+ cells		Animal	Slide number	RZ FoxA2+ cells	SOC FoxA2+ cells
	Mouse1`	1	611		Mouse1	sl16	0	36		Mouse1	sl6	0	41		Mouse1	sl3	14	4		Mouse1	sl2	74	16
	Mouse2	4	626		Mouse1	sl19	0	51		Mouse1	sl11	2	48		Mouse1	sl8	15	6		Mouse1	sl7	25	7
	Mouse3	0	550		Mouse1	sl22	0	79		Mouse1	sl17	3	67		Mouse1	sl10	7	4		Mouse1	sl12	37	8
	AVERAGE	1.67	595.67		Mouse1	sl25	0	91		Mouse1	sl22	3	75		Mouse1	sl17	9	4		Mouse1	sl17	44	7
	STDEV	2.08	40.25		Mouse1	sl27	0	88		Mouse1	sl27	0	71		Mouse1	sl23	5	1		Mouse1	sl22	36	6
					Mouse1	sl29	0	92		Mouse1	sl33	1	69		Mouse1	sl26	5	3		Mouse1	sl27	22	8
2xtam inj_A2CZsCXmc_P7,8_H@P18					Mouse1	sl31	1	86		Mouse1	sl38	0	40		Mouse1	sl28	25	11		Mouse1	sl32	8	0
	Animal number	RZ FoxA2+ cells	SOC FoxA2+ cells		Mouse1	sl34	0	88		Mouse1	sl43	1	9		Mouse1	sl30	21	10		Mouse1	sl37	25	17
	Mouse1`	10	420				1	611				10	420				101	43				271	69		3.92754	RZ/SOC
	Mouse2	13	554					0.00163666	RZ/SOC				0.0238095	RZ/SOC				2.34884	RZ/SOC
	Mouse3	22	795
	AVERAGE	15	589.67
	STDEV	6.24	190.03		Mouse2	sl3	0	44		Mouse2	sl6	0	37		Mouse2	sl7	17	13		Mouse2	sl11	60	21
					Mouse2	sl0	0	87		Mouse2	sl11	2	69		Mouse2	sl10	11	4		Mouse2	sl13	56	14
2xtam inj_A2CZsCXmc_P13,14_H@P18					Mouse2	sl13	1	85		Mouse2	sl16	4	75		Mouse2	sl15	15	5		Mouse2	sl15	25	4
	Animal number	RZ FoxA2+ cells	SOC FoxA2+ cells		Mouse2	sl20	0	80		Mouse2	sl20	0	87		Mouse2	sl19	17	11		Mouse2	sl17	47	9
	Mouse1`	101	43		Mouse2	sl27	0	83		Mouse2	sl24	3	90		Mouse2	sl23	6	9		Mouse2	sl21	54	21
	Mouse2	106	64		Mouse2	sl31	2	88		Mouse2	sl28	3	85		Mouse2	sl27	16	9		Mouse2	sl23	55	18
	Mouse3	170	88		Mouse2	sl36	1	79		Mouse2	sl33	1	71		Mouse2	sl30	9	6		Mouse2	sl25	63	6
	AVERAGE	125.67	65		Mouse2	sl39	0	80		Mouse2	sl37	0	40		Mouse2	sl33	15	7		Mouse2	sl27	42	7
	STDEV	38.48	22.52				4	626				13	554				106	64				402	100		4.02	RZ/SOC
								0.00638978	RZ/SOC				0.0234657	RZ/SOC				1.65625	RZ/SOC
5xtam inj_A2CZsCXmc_P13-17_H@P18
	Animal number	RZ FoxA2+ cells	SOC FoxA2+ cells
	Mouse1`	271	69		Mouse3	sl10	0	57		Mouse3	sl3	0	92		Mouse3	sl2	7	12		Mouse3	sl11	59	14
	Mouse2	402	100		Mouse3	sl13	0	62		Mouse3	sl8	0	81		Mouse3	sl5	9	21		Mouse3	sl14	52	17
	Mouse3	488	144		Mouse3	sl22	0	79		Mouse3	sl12	4	101		Mouse3	sl9	38	25		Mouse3	sl19	60	15
	AVERAGE	387	104.33		Mouse3	sl28	0	73		Mouse3	sl16	2	104		Mouse3	sl13	41	10		Mouse3	sl21	75	22
	STDEV	109.27	37.69		Mouse3	sl31	0	75		Mouse3	sl20	8	106		Mouse3	sl17	22	9		Mouse3	sl24	64	17
					Mouse3	sl35	0	69		Mouse3	sl24	5	105		Mouse3	sl21	27	1		Mouse3	sl26	111	19
					Mouse3	sl39	0	72		Mouse3	sl28	2	108		Mouse3	sl25	16	4		Mouse3	sl29	38	16
					Mouse3	sl42	0	63		Mouse3	sl32	1	98		Mouse3	sl29	10	6		Mouse3	sl32	29	24
							0	550				22	795				170	88				488	144		3.38889	RZ/SOC
								0	RZ/SOC				0.027673	RZ/SOC				1.93182	RZ/SOC
					AVERAGE		1.66667	595.667		AVERAGE		15	589.667		AVERAGE		125.667	65		AVERAGE		387	104.333
					STDEV		2.08167	40.2534		STDEV		6.245	190.027		STDEV		38.4751	22.5167		STDEV		109.275	37.6873

## Sheet: Figure 4C
Mouse #	Slide#	Single cells	Clusters	Columns														Mouse #	Slide#	Single cells	Clusters	Columns
		FoxA2 Cre Tom/+ Tam P14-P18 (Harvest 1 Day)				Total	Single Cells	Clusters	Columns	% Single Cells	% Clusters	% Columns								FoxA2 Cre Tom/+ Tam P28-P37 (Harvest 1 Day)				Total	Single Cells	Clusters	Columns	% Single Cells	% Clusters	% Columns
Mouse1	1	18	5	0		141	106	35	0	75.1773	24.8227	0						Mouse1	1	6	1	0		63	53	10	0	84.127	15.873	0
Mouse1	5	13	5	0		117	103	14	0	88.0342	11.9658	0						Mouse1	3	9	1	0		60	47	13	0	78.3333	21.6667	0
Mouse1	10	10	4	0		155	128	27	0	82.5806	17.4194	0						Mouse1	8	5	2	0		42	30	12	0	71.4286	28.5714	0
Mouse1	15	20	6	0														Mouse1	13	10	1	0
Mouse1	20	15	5	0														Mouse1	15	8	1	0
Mouse1	25	11	5	0														Mouse1	17	6	2	0
Mouse1	31	9	2	0														Mouse1	19	3	2	0
Mouse1	36	10	3	0														Mouse1	21	6	0	0
Mouse2	1	7	0	0														Mouse2	1	3	3	0
Mouse2	5	12	2	0														Mouse2	5	8	0	0
Mouse2	10	16	3	0														Mouse2	6	4	1	0
Mouse2	15	19	4	0														Mouse2	9	6	0	0
Mouse2	20	15	0	0														Mouse2	20	6	2	0
Mouse2	25	15	2	0														Mouse2	25	6	2	0
Mouse2	30	16	3	0														Mouse2	30	5	2	0
Mouse2	33	3	0	0														Mouse2	39	9	3	0
Mouse3	4	6	5	0														Mouse3	1	2	1	0
Mouse3	8	13	8	0														Mouse3	5	4	0	0
Mouse3	12	11	5	0														Mouse3	10	3	3	0
Mouse3	15	20	1	0														Mouse3	15	4	0	0
Mouse3	20	23	4	0														Mouse3	20	2	2	0
Mouse3	24	23	1	0														Mouse3	25	5	3	0
Mouse3	28	17	0	0														Mouse3	30	3	3	0
Mouse3	32	15	3	0														Mouse3	35	7	0	0
		FoxA2 Cre Tom/+ Tam P14-P18 (Harvest 1 month)				Total	Single Cells	Clusters	Columns	% Single Cells	% Clusters	% Columns								FoxA2 Cre Tom/+ Tam P28-P37 (Harvest 1 month)				Total	Single Cells	Clusters	Columns	% Single Cells	% Clusters	% Columns
Mouse1	1	12	11	1		174	101	72	1	58.046	41.3793	0.574713						Mouse1	1	4	3	2		67	36	26	5	53.7313	38.806	7.46269
Mouse1	5	10	16	0		91	48	42	1	52.7473	46.1538	1.0989						Mouse1	5	4	3	0		67	30	37	0	44.7761	55.2239	0
Mouse1	8	19	12	0		75	41	33	1	54.6667	44	1.33333						Mouse1	10	6	4	2		52	18	33	1	34.6154	63.4615	1.92308
Mouse1	13	16	10	0														Mouse1	14	7	5	0
Mouse1	17	14	6	0														Mouse1	19	5	5	0
Mouse1	21	11	7	0														Mouse1	23	4	2	0
Mouse1	25	10	5	0														Mouse1	27	1	4	1
Mouse1	30	9	5	0														Mouse1	31	5	0	0
Mouse2	10	6	2	0														Mouse2	1	8	5	0
Mouse2	15	6	3	0														Mouse2	6	3	11	0
Mouse2	23	6	4	0														Mouse2	11	3	5	0
Mouse2	30	4	8	0														Mouse2	15	4	4	0
Mouse2	35	12	4	0														Mouse2	20	3	4	0
Mouse2	43	6	7	1														Mouse2	25	3	3	0
Mouse2	50	4	6	0														Mouse2	30	4	1	0
Mouse2	55	4	8	0														Mouse2	35	2	4	0
Mouse3	5	2	1	0														Mouse3	3	0	3	1
Mouse3	10	5	1	0														Mouse3	5	2	3	0
Mouse3	15	2	4	0														Mouse3	10	3	5	0
Mouse3	22	7	5	0														Mouse3	15	2	6	0
Mouse3	30	4	7	1														Mouse3	20	2	3	0
Mouse3	35	9	4	0														Mouse3	24	3	3	0
Mouse3	40	9	5	0														Mouse3	29	3	5	0
Mouse3	45	3	6	0														Mouse3	37	3	5	0
		FoxA2 Cre Tom/+ Tam P14-P18 (Harvest 3 months)				Total	Single Cells	Clusters	Columns	% Single Cells	% Clusters	% Columns								FoxA2 Cre Tom/+ Tam P28-P37 (Harvest 3 months)				Total	Single Cells	Clusters	Columns	% Single Cells	% Clusters	% Columns
Mouse1	1	4	2	1		51	31	16	4	60.7843	31.3725	7.84314						Mouse1	1	2	7	0		46	22	14	10	47.8261	30.4348	21.7391
Mouse1	5	5	2	0		38	24	13	1	63.1579	34.2105	2.63158						Mouse1	5	3	0	2		55	25	24	6	45.4545	43.6364	10.9091
Mouse1	10	4	4	1		35	18	13	4	51.4286	37.1429	11.4286						Mouse1	10	4	0	2		71	36	27	8	50.7042	38.0282	11.2676
Mouse1	15	4	3	0														Mouse1	16	3	1	1
Mouse1	20	2	2	1														Mouse1	21	3	2	3
Mouse1	22	4	0	1														Mouse1	25	3	1	1
Mouse1	25	3	1	0														Mouse1	35	3	2	1
Mouse1	30	5	2	0														Mouse1	40	1	1	0
Mouse2	11	2	0	0														Mouse2	20	3	6	0
Mouse2	15	1	2	0														Mouse2	26	2	4	0
Mouse2	19	4	4	1														Mouse2	30	3	4	1
Mouse2	22	3	2	0														Mouse2	33	3	5	2
Mouse2	29	5	0	0														Mouse2	35	5	0	0
Mouse2	32	4	0	0														Mouse2	40	3	0	0
Mouse2	35	4	5	0														Mouse2	45	3	2	0
Mouse2	39	1	0	0														Mouse2	50	3	3	3
Mouse3	4	1	2	0														Mouse3	10	3	4	2
Mouse3	7	1	2	0														Mouse3	15	6	4	2
Mouse3	11	2	2	0														Mouse3	18	7	5	1
Mouse3	15	6	4	0														Mouse3	22	3	4	0
Mouse3	18	2	0	0														Mouse3	26	6	3	2
Mouse3	22	1	2	1														Mouse3	30	7	1	1
Mouse3	28	2	0	3														Mouse3	39	2	2	0
Mouse3	31	3	1	0														Mouse3	1	2	4	0
		FoxA2 Cre Tom/+ Tam P14-P18 (Harvest 9 months)				Total	Single Cells	Clusters	Columns	% Single Cells	% Clusters	% Columns								FoxA2 Cre Tom/+ Tam P28-P37 (Harvest 9 months)				Total	Single Cells	Clusters	Columns	% Single Cells	% Clusters	% Columns
Mouse1	1	0	1	2		37	13	9	15	35.1351	24.3243	40.5405						Mouse1	3	2	0	2		66	30	7	29	45.4545	10.6061	43.9394
Mouse1	3	2	1	1		60	32	16	12	53.3333	26.6667	20						Mouse1	5	4	0	0		59	17	10	32	28.8136	16.9492	54.2373
Mouse1	6	2	1	4		31	10	14	7	32.2581	45.1613	22.5806						Mouse1	8	5	3	7		53	20	15	18	37.7358	28.3019	33.9623
Mouse1	8	3	1	0														Mouse1	10	3	0	5
Mouse1	10	2	2	2														Mouse1	13	11	2	3
Mouse1	12	3	2	0														Mouse1	15	3	0	6
Mouse1	15	1	0	3														Mouse1	22	1	2	3
Mouse1	17	0	1	3														Mouse1	24	1	0	3
Mouse2	7	6	2	0														Mouse2	3	1	1	2
Mouse2	11	5	4	0														Mouse2	6	2	1	3
Mouse2	16	3	2	4														Mouse2	9	3	2	4
Mouse2	19	5	2	3														Mouse2	12	3	2	3
Mouse2	22	4	2	2														Mouse2	16	4	0	6
Mouse2	27	4	2	3														Mouse2	18	0	1	5
Mouse2	30	3	1	0														Mouse2	23	3	3	4
Mouse2	35	2	1	0														Mouse2	27	1	0	5
Mouse3	11	0	0	4														Mouse3	4	2	2	3
Mouse3	13	1	1	1														Mouse3	6	3	1	2
Mouse3	15	1	2	1														Mouse3	8	5	0	4
Mouse3	17	3	2	0														Mouse3	10	3	2	2
Mouse3	19	2	2	1														Mouse3	12	3	2	1
Mouse3	21	1	2	0														Mouse3	14	0	4	0
Mouse3	23	1	3	0														Mouse3	19	2	1	6
Mouse3	25	1	2	0														Mouse3	22	2	3	0

## Sheet: Figure 5Bd 5Be 5Bg 5Bh
	First Transplant
		% DiDhigh and DiDlow subsets within FoxA2+ ZsGr+ cells present in cells
	before cell transplantaiton into the mouse on Day 0			in the matrigel plugs excised after 30 days
	Day 0			Day 30
	Mouse1	Mouse2	Mouse3	Mouse1	Mouse2	Mouse3
DiDhigh	74	76	75	26	28	28
DiDlow	21	20	20	43	41	43
	Second Transplant
		% DiDhigh and DiDlow subsets within FoxA2+ ZsGr+ cells present in cells
	before cell transplantaiton into the mouse on Day 0			in the matrigel plugs excised after 30 days
	Day 0			Day 30
	Mouse1	Mouse2	Mouse3	Mouse1	Mouse2	Mouse3
DiDhigh	75	74	77	28	31	30
DiDlow	20	20	19	46	48	46

## Sheet: Figure 6D
Sample Name:	CA4+	Scan Resolution (um)	Scan Energy (kVp)	Scan Current (mA)	Average Attenuation (Pixel Intensity)	Standard Deviation	Cartilage Volume (mm^3)	Standard Deviation	Injury Gap Volume (mm^3)	Standard Deviation	Medial to lateral injury dimension (mm)	Standard Deviation	Anterior to Posterior dimension 1 (mm)	Standard Deviation	Anterior to Posterior dimension 2 (mm)	Standard Deviation	Slices of Injury	Injury height (mm)	Standard Deviation	Injury Angle (˚)	Standard Deviation
Day1 Mouse 1 Control	12mgI/mL	18	70	114	2452.91		2.18		n/a	n/a	n/a	n/a	n/a	n/a	n/a	n/a	n/a	n/a	n/a	n/a	n/a
Day1 Mouse 2 Control	12mgI/mL	18	70	114	2039.12		2.25		n/a	n/a	n/a	n/a	n/a	n/a	n/a	n/a	n/a	n/a	n/a	n/a	n/a
Day1 Mouse 3 Control	12mgI/mL	18	70	114	2116.85		1.73		n/a	n/a	n/a	n/a	n/a	n/a	n/a	n/a	n/a	n/a	n/a	n/a	n/a
Day1 Mouse 4 Control	12mgI/mL	18	70	114	2048.67		1.93		n/a	n/a	n/a	n/a	n/a	n/a	n/a	n/a	n/a	n/a	n/a	n/a	n/a
Day1 Mouse 5 Control	12mgI/mL	18	70	114	1973.43	189.579	2.01	0.20664	n/a	n/a	n/a	n/a	n/a	n/a	n/a	n/a	n/a	n/a	n/a	n/a	n/a
Day1 Mouse 1 Surgery	12mgI/mL	18	70	114	2384.13		1.27		0.41		2.12		0.23		0.58		11	0.198		22.33
Day1 Mouse 2 Surgery	12mgI/mL	18	70	114	2080.29		0.82		0.25		2.02		0.22		0.62		9	0.162		28.15
Day1 Mouse 3 Surgery	12mgI/mL	18	70	114	2225.22		1.41		0.23		2.2		0.37		0.54		9	0.162		31.39
Day1 Mouse 4 Surgery	12mgI/mL	18	70	114	2150.55		1.09		0.26		2.54		0.29		0.62		6	0.108		24.81
Day1 Mouse 5 Surgery	12mgI/mL	18	70	114	2133.52	117.893	0.96	0.235903	0.29	0.0715542	2.2	0.195653	0.29	0.06	0.53	0.0426615	11	0.198	0.036889	36.2	5.46399
Day3 Mouse 1 Control	12mgI/mL	18	70	114	2383.67		1.99		n/a	n/a	n/a	n/a	n/a	n/a	n/a	n/a	n/a	n/a	n/a	n/a	n/a
Day3 Mouse 2 Control	12mgI/mL	18	70	114	2235.43		2.04		n/a	n/a	n/a	n/a	n/a	n/a	n/a	n/a	n/a	n/a	n/a	n/a	n/a
Day3 Mouse 3 Control	12mgI/mL	18	70	114	2392.09		2.03		n/a	n/a	n/a	n/a	n/a	n/a	n/a	n/a	n/a	n/a	n/a	n/a	n/a
Day3 Mouse 4 Control	12mgI/mL	18	70	114	2066.23		1.66		n/a	n/a	n/a	n/a	n/a	n/a	n/a	n/a	n/a	n/a	n/a	n/a	n/a
Day3 Mouse 5 Control	12mgI/mL	18	70	114	2090.37	155.059	1.81	0.165922	n/a	n/a	n/a	n/a	n/a	n/a	n/a	n/a	n/a	n/a	n/a	n/a	n/a
Day3 Mouse 1 Surgery	12mgI/mL	18	70	114	2323.42		1.91		0.2		n/a	n/a	n/a	n/a	n/a	n/a	n/a	n/a	n/a	n/a	n/a
Day3 Mouse 2 Surgery	12mgI/mL	18	70	114	2278.22		1.79		0.18		n/a	n/a	n/a	n/a	n/a	n/a	n/a	n/a	n/a	n/a	n/a
Day3 Mouse 3 Surgery	12mgI/mL	18	70	114	2208.73		1.86		0.07		n/a	n/a	n/a	n/a	n/a	n/a	n/a	n/a	n/a	n/a	n/a
Day3 Mouse 4 Surgery	12mgI/mL	18	70	114	1939.52		1.32		0.21		n/a	n/a	n/a	n/a	n/a	n/a	n/a	n/a	n/a	n/a	n/a
Day3 Mouse 5 Surgery	12mgI/mL	18	70	114	2029.31	164.818	1.47	0.260096	0.27	0.0730068	n/a	n/a	n/a	n/a	n/a	n/a	n/a	n/a	n/a	n/a	n/a
Day7 Mouse 1 Control	12mgI/mL	18	70	114	2422.97		1.86		n/a	n/a	n/a	n/a	n/a	n/a	n/a	n/a	n/a	n/a	n/a	n/a	n/a
Day7 Mouse 2 Control	12mgI/mL	18	70	114	2215.78		2.01		n/a	n/a	n/a	n/a	n/a	n/a	n/a	n/a	n/a	n/a	n/a	n/a	n/a
Day7 Mouse 3 Control	12mgI/mL	18	70	114	2217.82		2.08		n/a	n/a	n/a	n/a	n/a	n/a	n/a	n/a	n/a	n/a	n/a	n/a	n/a
Day7 Mouse 4 Control	12mgI/mL	18	70	114	2187.81		1.96		n/a	n/a	n/a	n/a	n/a	n/a	n/a	n/a	n/a	n/a	n/a	n/a	n/a
Day7 Mouse 5 Control	12mgI/mL	18	70	114	2167.86	103.023	1.81	0.109681	n/a	n/a	n/a	n/a	n/a	n/a	n/a	n/a	n/a	n/a	n/a	n/a	n/a
Day7 Mouse 1 Surgery	12mgI/mL	18	70	114	2393.53		2.1		0		n/a	n/a	n/a	n/a	n/a	n/a	n/a	n/a	n/a	n/a	n/a
Day7 Mouse 2 Surgery	12mgI/mL	18	70	114	2325.6		1.83		0.091		n/a	n/a	n/a	n/a	n/a	n/a	n/a	n/a	n/a	n/a	n/a
Day7 Mouse 3 Surgery	12mgI/mL	18	70	114	2341.53		1.87		0.029		n/a	n/a	n/a	n/a	n/a	n/a	n/a	n/a	n/a	n/a	n/a
Day7 Mouse 4 Surgery	12mgI/mL	18	70	114	2213.35		1.98		0.061		n/a	n/a	n/a	n/a	n/a	n/a	n/a	n/a	n/a	n/a	n/a
Day7 Mouse 5 Surgery	12mgI/mL	18	70	114	1890.59	202.335	1.91	0.10616	0.013	0.0370297	n/a	n/a	n/a	n/a	n/a	n/a	n/a	n/a	n/a	n/a	n/a
				Injury Gap Volume (cubic mm)
					d1	d3	d7
				Mouse1	0.41	0.2	0
				Mouse2	0.25	0.18	0.091
				Mouse3	0.23	0.07	0.029
				Mouse4	0.26	0.21	0.061
				Mouse5	0.29	0.27	0.013
				Average	0.288	0.186	0.0388
				SD	0.0715542	0.0730068	0.0370297

## Sheet: Figure 6F
Mouse#	Day after Surgery	Slide#	A (SO area)	B (Injured area)	A+B	% SO+ Area	% (Average of 3 slides/mouse )
Mouse1	Day1	5	287732	564857	852589	0.3375	0.3399			Day of Surgery	% SO+ area (Average of 3 mice)	Standard Deviation in %
Mouse1	Day1	9	290633	539792	830426	0.35				Day 1	0.4235	7.65013
Mouse1	Day1	14	287848	578311	866159	0.3323				Day3	0.63	8.87254
Mouse2	Day1	10	435435	444435	879870	0.4949	0.4901			Day7	0.9599	6.92967
Mouse2	Day1	13	442633	515770	958403	0.4618
Mouse2	Day1	19	464622	439957	904578	0.5136
Mouse3	Day1	19	364236	463955	828191	0.4398	0.4403
Mouse3	Day1	23	405857	435345	841201	0.4825
Mouse3	Day1	27	363016	547600	910616	0.3986
Mouse1	Day3	19	722887	241962	964850	0.7492	0.6997
Mouse1	Day3	23	669271	393064	1062335	0.63
Mouse1	Day3	27	639020	248508	887528	0.72
Mouse2	Day3	31	662461	546409	1208870	0.548	0.5301
Mouse2	Day3	35	621782	569371	1191153	0.522
Mouse2	Day3	39	686452	632798	1319250	0.5203
Mouse3	Day3	31	1.16377e+06	694347	1858120	0.6263	0.66
Mouse3	Day3	35	1.28414e+06	610773	1894916	0.6777
Mouse3	Day3	39	1.10176e+06	527698	1629454	0.6762
Mouse1	Day7	16	1.9935e+06	101.024	1993599	0.9999	0.9999
Mouse1	Day7	21	2.40638e+06	125.394	2406503	0.9999
Mouse1	Day7	26	1.72882e+06	105.284	1728928	0.9999
Mouse2	Day7	35	1674380	132.347	1674513	0.9999	0.9999
Mouse2	Day7	40	2016237	113.294	2016350	0.9999
Mouse2	Day7	45	2314849	120.229	2314970	0.9999
Mouse3	Day7	36	2374666	311183	2685849	0.8841	0.8799
Mouse3	Day7	41	1947595	294749	2242345	0.8686
Mouse3	Day7	45	2438596	310494	2749091	0.8871

## Sheet: Figure 7B
FoxA2CreTom/Tom Tamoxifen P13-P16 Surgery P18 Harvest@P19				Tomato cell counts on Day1 post-surgery								FoxA2CreTom/Tom Tamoxifen P13-P16 Surgery P18 Harvest@P21				Tomato cell counts on Day3 post-surgery								FoxA2CreTom/Tom Tamoxifen P13-P16 Surgery P18 Harvest@P25				Tomato cell counts on Day7 post-surgery
SURGERY GROUP OF MICE						CONTROL GROUP OF MICE						SURGERY GROUP OF MICE						CONTROL GROUP OF MICE						SURGERY GROUP OF MICE						CONTROL GROUP OF MICE
Mouse1						Mouse1						Mouse1						Mouse1						Mouse1						Mouse1
Slide#	RZ FoxA2+ cells	SOC FoxA2+ cells	Metaphysis FoxA2+ cells			Slide#	RZ FoxA2+ cells	SOC FoxA2+ cells	Metaphysis FoxA2+ cells			Slide#	RZ FoxA2+ cells	SOC FoxA2+ cells	Metaphysis FoxA2+ cells			Slide#	RZ FoxA2+ cells	SOC FoxA2+ cells	Metaphysis FoxA2+ cells			Slide#	RZ FoxA2+ cells	SOC FoxA2+ cells	Metaphysis FoxA2+ cells			Slide#	RZ FoxA2+ cells	SOC FoxA2+ cells	Metaphysis FoxA2+ cells
sl11	4	21	2			sl14	42	18	32			sl24	38	4	1			sl16	14	14	29			sl20	44	27	108			sl10	12	37	34
sl15	9	35	3			sl18	48	12	27			sl26	33	5	0			sl19	14	10	25			sl25	24	17	148			sl14	24	17	38
sl19	7	21	2			sl23	24	10	18			sl30	26	5	2			sl25	6	5	27			sl30	7	15	127			sl19	30	23	26
AVERAGE	6.67	25.67	2.33			AVERAGE	38	13.33	25.67			AVERAGE	32.33	4.67	1			AVERAGE	11.33	9.67	27			AVERAGE	25	19.67	127.67			AVERAGE	22	25.67	32.67
STDEV	2.52	8.08	0.58			STDEV	12.49	4.16	7.09			STDEV	6.03	0.58	1			STDEV	4.62	4.51	2			STDEV	18.52	6.43	20.01			STDEV	9.17	10.26	6.11
Mouse2						Mouse2						Mouse2						Mouse2						Mouse2						Mouse2
Slide#	RZ FoxA2+ cells	SOC FoxA2+ cells	Metaphysis FoxA2+ cells			Slide#	RZ FoxA2+ cells	SOC FoxA2+ cells	Metaphysis FoxA2+ cells			Slide#	RZ FoxA2+ cells	SOC FoxA2+ cells	Metaphysis FoxA2+ cells			Slide#	RZ FoxA2+ cells	SOC FoxA2+ cells	Metaphysis FoxA2+ cells			Slide#	RZ FoxA2+ cells	SOC FoxA2+ cells	Metaphysis FoxA2+ cells			Slide#	RZ FoxA2+ cells	SOC FoxA2+ cells	Metaphysis FoxA2+ cells
sl10	8	7	0			sl9	30	18	33			sl21	119	32	3			sl7	23	10	32			sl21	10	50	98			sl14	37	62	67
sl15	5	14	2			sl11	26	16	20			sl25	104	29	3			sl10	30	6	58			sl26	25	44	151			sl18	14	30	61
sl19	6	17	1			sl13	14	14	32			sl29	93	29	3			sl14	31	34	67			sl30	15	36	45			sl23	6	34	60
AVERAGE	6.33	12.67	1			AVERAGE	23.33	16	28.33			AVERAGE	105.33	30	3			AVERAGE	28	16.67	52.33			AVERAGE	16.67	43.33	98			AVERAGE	19	42	62.67
STDEV	1.53	5.13	1			STDEV	8.33	2	7.23			STDEV	13.05	1.73	0			STDEV	4.36	15.14	18.18			STDEV	7.64	7.02	53			STDEV	16.09	17.44	3.79
Mouse3						Mouse3						Mouse3						Mouse3						Mouse3						Mouse3
Slide#	RZ FoxA2+ cells	SOC FoxA2+ cells	Metaphysis FoxA2+ cells			Slide#	RZ FoxA2+ cells	SOC FoxA2+ cells	Metaphysis FoxA2+ cells			Slide#	RZ FoxA2+ cells	SOC FoxA2+ cells	Metaphysis FoxA2+ cells			Slide#	RZ FoxA2+ cells	SOC FoxA2+ cells	Metaphysis FoxA2+ cells			Slide#	RZ FoxA2+ cells	SOC FoxA2+ cells	Metaphysis FoxA2+ cells			Slide#	RZ FoxA2+ cells	SOC FoxA2+ cells	Metaphysis FoxA2+ cells
sl17	17	19	6			sl1	48	15	36			sl18	67	51	2			sl4	40	50	28			sl37	23	17	141			sl12	11	25	27
sl21	6	13	2			sl3	41	22	32			sl21	54	43	4			sl7	35	41	29			sl40	15	8	136			sl15	32	26	13
sl25	6	25	2			sl5	24	17	28			sl24	60	41	5			sl10	28	51	26			sl43	18	13	121			sl19	24	26	20
AVERAGE	9.67	19	3.33			AVERAGE	37.67	18	32			AVERAGE	60.33	45	3.67			AVERAGE	34.33	47.33	27.67			AVERAGE	18.67	12.67	132.67			AVERAGE	22.33	25.67	20
STDEV	6.35	6	2.31			STDEV	12.34	3.61	4			STDEV	6.51	5.29	1.53			STDEV	6.03	5.51	1.53			STDEV	4.04	4.51	10.41			STDEV	10.6	0.58	7
Mouse4						Mouse4						Mouse4						Mouse4						Mouse4						Mouse4
Slide#	RZ FoxA2+ cells	SOC FoxA2+ cells	Metaphysis FoxA2+ cells			Slide#	RZ FoxA2+ cells	SOC FoxA2+ cells	Metaphysis FoxA2+ cells			Slide#	RZ FoxA2+ cells	SOC FoxA2+ cells	Metaphysis FoxA2+ cells			Slide#	RZ FoxA2+ cells	SOC FoxA2+ cells	Metaphysis FoxA2+ cells			Slide#	RZ FoxA2+ cells	SOC FoxA2+ cells	Metaphysis FoxA2+ cells			Slide#	RZ FoxA2+ cells	SOC FoxA2+ cells	Metaphysis FoxA2+ cells
sl13	7	9	1			sl5	17	5	32			sl22	39	5	0			sl4	17	40	17			sl4	12	11	106			sl15	20	11	44
sl16	6	12	1			sl9	12	8	29			sl25	44	15	4			sl8	17	30	21			sl10	15	9	91			sl18	22	14	50
sl18	5	10	0			sl13	13	7	31			sl28	31	8	0			sl12	19	21	22			sl15	22	10	127			sl21	18	9	35
AVERAGE	6	10.33	0.67			AVERAGE	14	6.67	30.67			AVERAGE	38	9.33	1.33			AVERAGE	17.67	30.33	20			AVERAGE	16.33	10	108			AVERAGE	20	11.33	43
STDEV	1	1.53	0.58			STDEV	2.65	1.53	1.53			STDEV	6.56	5.13	2.31			STDEV	1.15	9.5	2.65			STDEV	5.13	1	18.08			STDEV	2	2.52	7.55
AVERAGE (PER MOUSE)	7.17	16.92	1.83			AVERAGE (PER MOUSE)	28.25	13.5	29.17			AVERAGE (PER MOUSE)	59	22.25	2.25			AVERAGE (PER MOUSE)	22.83	26	31.75			AVERAGE (PER MOUSE)	19.17	21.42	116.58			AVERAGE (PER MOUSE)	20.83	26.17	39.58
STD DEVIATION (FINAL)	1.68874	6.88732	1.23228			STD DEVIATION (FINAL)	11.7043	4.94039	2.78222			STD DEVIATION (FINAL)	33.1696	18.7407	1.2874			STD DEVIATION (FINAL)	10.2938	16.611	14.1536			STD DEVIATION (FINAL)	4.02308	15.1691	16.3353			STD DEVIATION (FINAL)	1.59861	12.5329	18.0357

## Sheet: Figure 8B
Mouse#	Genotype	Slide#	Number of Tom+ cells	Average per mouse
Mouse1	FoxA2CreTom/+	S6	24	17.8		AVERAGE OF n OF 4 MICE IN EACH GROUP
Mouse1	FoxA2CreTom/+	S10	28				FoxA2CreTom/+	FoxA2CreTom/DTA
Mouse1	FoxA2CreTom/+	S12	20			Mouse1	17.8	15
Mouse1	FoxA2CreTom/+	S16	10			Mouse2	25.6	15
Mouse1	FoxA2CreTom/+	S20	7			Mouse3	17.4	10.2
Mouse2	FoxA2CreTom/+	S9	25	25.6		Mouse4	17.4	10
Mouse2	FoxA2CreTom/+	S11	28			Average of 5 mice	19.55	12.55
Mouse2	FoxA2CreTom/+	S15	30			SD	4.04	2.83
Mouse2	FoxA2CreTom/+	S19	35
Mouse2	FoxA2CreTom/+	S23	10
Mouse3	FoxA2CreTom/+	S5	19	17.4
Mouse3	FoxA2CreTom/+	S9	19
Mouse3	FoxA2CreTom/+	S10	17
Mouse3	FoxA2CreTom/+	S13	16
Mouse3	FoxA2CreTom/+	S15	16
Mouse4	FoxA2CreTom/+	S1	18	17.4
Mouse4	FoxA2CreTom/+	S5	11
Mouse4	FoxA2CreTom/+	S8	30
Mouse4	FoxA2CreTom/+	S10	16
Mouse4	FoxA2CreTom/+	S15	12
Mouse1	FoxA2CreTom/DTA	S2	7	15
Mouse1	FoxA2CreTom/DTA	S6	14
Mouse1	FoxA2CreTom/DTA	S9	15
Mouse1	FoxA2CreTom/DTA	S13	18
Mouse1	FoxA2CreTom/DTA	S15	21
Mouse2	FoxA2CreTom/DTA	S3	19	15
Mouse2	FoxA2CreTom/DTA	S5	14
Mouse2	FoxA2CreTom/DTA	S7	15
Mouse2	FoxA2CreTom/DTA	S11	14
Mouse2	FoxA2CreTom/DTA	S15	13
Mouse3	FoxA2CreTom/DTA	S2	12	10.2
Mouse3	FoxA2CreTom/DTA	S7	12
Mouse3	FoxA2CreTom/DTA	S12	10
Mouse3	FoxA2CreTom/DTA	S17	9
Mouse3	FoxA2CreTom/DTA	S20	8
Mouse4	FoxA2CreTom/DTA	S15	12	10
Mouse4	FoxA2CreTom/DTA	S20	12
Mouse4	FoxA2CreTom/DTA	S25	10
Mouse4	FoxA2CreTom/DTA	S30	9
Mouse4	FoxA2CreTom/DTA	S37	7

## Sheet: Figure 8D
Mouse#	Genotype	Slide#	A	B	A+B	A/A+B	Average per mouse			Control (DTA/DTA)	FoxA2CreDTA/DTA
Mouse1	DTA/DTA	S 21	1.4708e+06	33221.8	1.50402e+06	0.9779	0.9597		Mouse1	0.9597	0.7011
Mouse1	DTA/DTA	S 24	1.86167e+06	106666	1.96834e+06	0.9458			Mouse2	0.9301	0.7468
Mouse1	DTA/DTA	S 27	1.8932e+06	88199.4	1.9814e+06	0.9555			Mouse3	0.9427	0.728
Mouse2	DTA/DTA	S10	1604936	120953	1.72589e+06	0.9299	0.9301		Mouse4	0.9458	0.7484
Mouse2	DTA/DTA	S14	1.7552e+06	125467	1.88067e+06	0.9333			Mouse5	0.9775	0.7046
Mouse2	DTA/DTA	S17	1.65426e+06	130342	1.78461e+06	0.927			Average of 5 mice	0.9512	0.7258
Mouse3	DTA/DTA	S21	1440528	134508	1.57504e+06	0.9146	0.9427		SD	1.80988	2.24267
Mouse3	DTA/DTA	S24	1.45629e+06	72842	1.52914e+06	0.9524
Mouse3	DTA/DTA	S27	1.49326e+06	60217.5	1.55347e+06	0.9612
Mouse4	DTA/DTA	S14	1.4536e+06	85545.4	1.53914e+06	0.9444	0.9458
Mouse4	DTA/DTA	S17	1.41145e+06	79964.8	1.49141e+06	0.9464
Mouse4	DTA/DTA	S20	1.43212e+06	80603.2	1.51272e+06	0.9467
Mouse5	DTA/DTA	S17	1502733	24886.8	1.52762e+06	0.9837	0.9775
Mouse5	DTA/DTA	S20	1.57316e+06	18068.8	1.59123e+06	0.9886
Mouse5	DTA/DTA	S23	1.56785e+06	65148.9	1.633e+06	0.9601
Mouse1	FoxA2CreDTA/DTA	S11	581502	303024	884526	0.6574	0.7011
Mouse1	FoxA2CreDTA/DTA	S21	630641	247573	878214	0.7181
Mouse1	FoxA2CreDTA/DTA	S27	592262	221487	813749	0.7278
Mouse2	FoxA2CreDTA/DTA	S17	952820	320949	1.27377e+06	0.748	0.7468
Mouse2	FoxA2CreDTA/DTA	S21	904639	292782	1.19742e+06	0.7555
Mouse2	FoxA2CreDTA/DTA	S24	905949	323542	1.22949e+06	0.7368
Mouse3	FoxA2CreDTA/DTA	S17	1.12743e+06	333126	1.46055e+06	0.7719	0.728
Mouse3	FoxA2CreDTA/DTA	S21	1.28236e+06	426647	1.709e+06	0.7504
Mouse3	FoxA2CreDTA/DTA	S24	827633	423186	1.25082e+06	0.6617
Mouse4	FoxA2CreDTA/DTA	S12	1.33161e+06	433985	1.7656e+06	0.7542	0.7484
Mouse4	FoxA2CreDTA/DTA	S20	1.67627e+06	516515	2.19279e+06	0.7644
Mouse4	FoxA2CreDTA/DTA	S22	1487680	560180	2.04786e+06	0.7265
Mouse5	FoxA2CreDTA/DTA	S3	1.07855e+06	436521	1.51507e+06	0.7119	0.7046
Mouse5	FoxA2CreDTA/DTA	S7	1.08874e+06	500092	1.58883e+06	0.6852
Mouse5	FoxA2CreDTA/DTA	S11	1.02494e+06	404971	1.42991e+06	0.7168

## Sheet: Supplementary Fig.1Ac
FoxA2CreTom+ Cells in GP versus SOC
Mouse#	Slide#	GP	SOC			Total GP	Total SOC	% GP	%SOC
Mouse1	1	23	6		Mouse1	141	36	79.661	20.339
Mouse1	5	18	5		Mouse2	117	62	65.3631	34.6369
Mouse1	10	14	6		Mouse3	155	31	83.3333	16.6667
Mouse1	15	26	4		Mouse4	38	13	74.5098	25.4902
Mouse1	20	20	6				Mean	75.7168	24.2832
Mouse1	25	16	3				SD	7.79367	7.79367
Mouse1	31	11	3
Mouse1	36	13	3
Mouse2	1	7	11
Mouse2	5	14	8
Mouse2	10	19	5
Mouse2	15	23	9
Mouse2	20	15	5
Mouse2	25	17	4
Mouse2	30	19	18
Mouse2	33	3	2
Mouse3	4	11	14
Mouse3	8	21	10
Mouse3	12	16	2
Mouse3	15	21	1
Mouse3	20	27	0
Mouse3	24	24	0
Mouse3	28	17	0
Mouse3	32	18	4
Mouse4	10	3	0
Mouse4	15	5	0
Mouse4	20	2	0
Mouse4	25	4	0
Mouse4	30	4	4
Mouse4	35	7	3
Mouse4	40	8	5
Mouse4	45	5	1

## Sheet: Supplementary Fig.2B
		Ct value	Ct value	Ct value	Ct value	Ct value
		ACAN	COL2	COL1	ALP	PPiB		dct(ACAN)	dct(COL2)	dct(COL1)	dct(ALP)		ddct(ACAN)	ddct(COL2)	ddct(COL1)	ddct(ALP)		fold(ACAN)	fold(COL2)	fold(COL1)	fold(ALP)		ACAN	COL2	COL1	ALP
FoxA2+		25.0757	23.9432	24.2911	31.8993	22.0933		2.98246	1.84988	2.19781	9.80599		0	0	4.70852	3.97819		1	1	0.0382468	0.0634522	Mean	1.06594	1.00063	0.0419013	0.0641198
FoxA2+		25.2047	24.1195	24.4107	32.0586	22.5133		2.69143	1.60617	1.89733	9.54528		-0.291033	-0.243715	4.40805	3.71748		1.22352	1.18404	0.0471027	0.0760199	SD	0.106604	0.138501	0.00390663	0.0087637
FoxA2+		25.1474	24.2524	24.3113	32.1803	22.1667		2.98074	2.08566	2.14464	10.0136		-0.001718	0.235781	4.65535	4.18575		1.00119	0.849225	0.0396825	0.0549493
FoxA2+		25.2514	24.2191	24.3674	32.1622	22.3242		2.92719	1.89495	2.0432	9.83805		-0.055275	0.045066	4.55391	4.01024		1.03906	0.969245	0.0425732	0.0620578
PTHRP+		25.6781	24.9103	24.42	32.2187	22.6454		3.03271	2.26493	1.77461	9.57335		0.050247	0.415051	4.28532	3.74554		0.965771	0.749993	0.0512851	0.0745554	Mean	0.765276	0.834383	0.0396213	0.0565413
PTHRP+		25.7414	24.9095	24.3105	32.3478	21.469		4.27248	3.44058	2.84153	10.8788		1.29002	1.5907	5.35224	5.05103		0.408946	0.332011	0.0244803	0.030164	SD	0.246014	0.382473	0.0113783	0.0191339
PTHRP+		25.6414	24.0708	24.4557	32.4533	22.4692		3.17217	1.60157	1.98648	9.98413		0.189703	-0.248311	4.49719	4.15632		0.876786	1.18782	0.0442803	0.0560818
PTHRP+		25.5611	24.0293	24.4645	32.0371	22.274		3.28718	1.75536	2.19055	9.76316		0.304718	-0.094523	4.70126	3.93536		0.8096	1.06771	0.0384397	0.065364
BMSC		40	40	19.7403	28.922	21.9247		18.0753	18.0753	-2.18445	6.9973		15.0928	16.2254	0.326257	1.1695		2.86157e-05	1.30516e-05	0.797603	0.444576	Mean	0	0	1.00731	0.794228
BMSC		40	40	19.6989	28.919	22.2845		17.7155	17.7155	-2.58557	6.63443		14.733	15.8656	-0.07486	0.806631		3.67214e-05	1.67486e-05	1.05326	0.571715	SD	4.23262e-06	1.9305e-06	0.158536	0.340761
BMSC		40	40	19.5817	27.9421	22.3292		17.6708	17.6708	-2.74749	5.61291		14.6883	15.8209	-0.236785	-0.214895		3.78762e-05	1.72753e-05	1.17836	1.16062
BMSC		40	40	19.5962	27.9347	22.1069		17.8931	17.8931	-2.51071	5.8278		14.9106	16.0432	0	0		3.24674e-05	1.48084e-05	1	1

[truncated: 6 more sheets: Supplementary Fig. 5Ae, Supplementary Fig. 5B3, Supplementary Fig. 6A, Supplementary Fig. 6C, Supplementary Fig. 8B, Supplementary Fig. 8C]
